# Supplementary material for: Icariside II Exerts Anti-Type 2 Diabetic Effect by Targeting PPARα/γ: Involvement of ROS/NF-κB/IRS1 Signaling Pathway
Source: Antioxidants (Basel). 2022 Aug 30;11(9):1705. doi: 10.3390/antiox11091705 (PMC9495514; doi:10.3390/antiox11091705)
Supplement: Supplementary file 1 [file antioxidants-11-01705-s001.zip]

Archive with 6 entries (5 files):
- supplementary Figures/
- supplementary Figures/Supplementary Fig. 1.tif
- supplementary Figures/Supplementary Fig. 2.tif
- supplementary Figures/Supplementary Fig. 3.tif
- supplementary Figures/Supplementary Fig. 4.tif
- supplementary Figures/Supplementary Fig. 5.tif
